# Supplementary material for: Fluorescence-Tagged Transgenic Lines Reveal Genetic Defects in Pollen Growth—Application to the Eif3 Complex
Source: PLoS One. 2011 Mar 7;6(3):e17640. doi: 10.1371/journal.pone.0017640 (PMC3049774; doi:10.1371/journal.pone.0017640)
Supplement: Table S1 — Available FTL lines with insertion point of the fluorescent marker transgene. (XLS) [file pone.0017640.s001.xls]

## Sheet: Sheet1
Supplemental Table 1
Roy B, Copenhaver GP, von Arnim AG. Plos One (2011)
Fluorescence-tagged transgenic lines reveal genetic defects in pollen growth - application to the eIF3 complex
Abbreviations: FTL, Fluorescent tagged line; Chrm., chromosome number; Nucleotide position in basepairs;
Abbreviations: Fluor, fluorescent protein.
FTL#	Chrm.	Nucleotide Position	Fluor
1285	C1	80614	DsRed2
2217	C1	2007279	AmCyan
567	C1	3905441	YFP
3397	C1	5065465	YFP
2443	C1	5181427	DsRed2
1262	C1	5755618	DsRed2
1538	C1	5755655	YFP
1376	C1	6488216	DsRed2
2914	C1	7020862	AmCyan
3304	C1	7091324	YFP
1714	C1	9697890	YFP
992	C1	9850022	CFP
1313	C1	11130549	DsRed2
3379	C1	17043997	YFP
2725	C1	21092249	YFP
1405	C1	22606560	DsRed2
2634	C1	23208091	CFP
1230	C1	23371225	DsRed2
1321	C1	23599565	DsRed2
1377	C1	24508229	DsRed2
1134	C1	24645163	YFP
3282	C1	25652977	AmCyan
2385	C1	25956590	DsRed2
2376	C1	26746743	DsRed2
790	C1	27647234	DsRed2
1181	C1	28390370	YFP
1512	C1	28445006	CFP
1997	C2	487059	CFP
1431	C2	1521041	YFP
2269	C2	8276753	AmCyan
3269	C2	8964817	AmCyan
1506	C2	12640092	CFP
1524	C2	13226013	YFP
1822	C2	14464574	CFP
965	C2	14675407	DsRed2
2913	C2	16387996	AmCyan
800	C2	18286716	DsRed2
3411	C2	18957093	YFP
2271	C2	19329549	AmCyan
3263	C2	19373634	AmCyan
1500	C3	498916	CFP
1019	C3	1517290	DsRed2
2180	C3	2092414	AmCyan
2780	C3	2264732	YFP
3115	C3	3126994	YFP
1371	C3	4319513	DsRed2
1369	C3	6472617	DsRed2
1625	C3	9270412	CFP
1046	C3	9458743	YFP
2261	C3	9538295	AmCyan
3026	C3	9899527	YFP
2504	C3	10090995	DsRed2
3332	C3	11115724	YFP
2536	C3	16520560	DsRed2
2480	C3	16671637	DsRed2
975	C3	16895505	DsRed2
1268	C3	17242947	DsRed2
1632	C3	17860363	CFP
2201	C3	18319139	AmCyan
2456	C3	18743679	DsRed2
1838-Ws	C3	18886594	CFP
2824	C3	19538010	YFP
2066	C3	19560471	AmCyan
1413	C3	22743753	DsRed2
1056	C3	22882685	YFP
1323	C4	1305439	DsRed2
424	C4	1365848	YFP
1618	C4	6171524	CFP
1518	C4	6752928	CFP
804	C4	8173733	DsRed2
2616	C4	8712213	CFP
1470	C4	11710691	YFP
1065	C4	12814708	YFP
1307	C4	13152926	DsRed2
3249	C4	13383803	AmCyan
1478	C4	16746703	YFP
2015	C4	18443281	CFP
2133	C4	18488540	AmCyan
2859	C5	564012	YFP
3316	C5	2179098	YFP
1311	C5	2293101	DsRed2
1963	C5	2372623	CFP
1143	C5	3760756	YFP
2450	C5	5497513	DsRed2
3280	C5	5613438	AmCyan
1432	C5	6217832	YFP
826	C5	6622939	DsRed2
2375	C5	7798291	DsRed2
3253	C5	9304032	AmCyan
3235	C5	15572373	AmCyan
1273	C5	18164269	DsRed2
3158	C5	18710413	YFP
1659	C5	23080567	YFP
1066	C5	24083497	YFP
1248	C5	25071705	DsRed2
993	C5	25731311	CFP
1396	C5	25739005	DsRed2
3425	C5	26188422	YFP

## Sheet: Sheet2
Lost Lines
1805	C2	16.7467	CFP	KAN	X	X	X						At2g13170
3407	C5	10	YFP	KAN									At5g27930
1915	C5	26.7	CFP	KAN									At5g66700
